# Supplementary material for: Assessment of the Interferon-Lambda-3 Polymorphism in the Antibody Response to COVID-19 in Older Adults Seropositive for CMV
Source: Vaccines (Basel). 2023 Feb 18;11(2):480. doi: 10.3390/vaccines11020480 (PMC9963200; doi:10.3390/vaccines11020480)
Supplement: Supplementary file 1 [file vaccines-11-00480-s001.zip]

Archive with 1 entries (1 files):
- vaccines-2192071-supplementary.pdf
